# Supplementary material for: Mathematical modeling of BCG-based bladder cancer treatment using socio-demographics
Source: Sci Rep. 2023 Oct 31;13:18754. doi: 10.1038/s41598-023-45581-7 (PMC10618543; doi:10.1038/s41598-023-45581-7)
Supplement: Supplementary file 1 — Supplementary Information. [file 41598_2023_45581_MOESM1_ESM.xlsx]

## Sheet: Sheet1
Is smoker	Weight	Age	Gender	Count
Smoker	Underweight	19-25	Male	0
Smoker	Normal	19-25	Male	7
Smoker	Overweight	19-25	Male	10
Smoker	Underweight	26-35	Male	5
Smoker	Normal	26-35	Male	6
Smoker	Overweight	26-35	Male	0
Smoker	Underweight	36-45	Male	12
Smoker	Normal	36-45	Male	0
Smoker	Overweight	36-45	Male	8
Smoker	Underweight	46-55	Male	16
Smoker	Normal	46-55	Male	4
Smoker	Overweight	46-55	Male	12
Smoker	Underweight	56-65	Male	10
Smoker	Normal	56-65	Male	4
Smoker	Overweight	56-65	Male	9
Smoker	Underweight	66+	Male	4
Smoker	Normal	66+	Male	3
Smoker	Overweight	66+	Male	10
No-smoker	Underweight	19-25	Male	7
No-smoker	Normal	19-25	Male	19
No-smoker	Overweight	19-25	Male	6
No-smoker	Underweight	26-35	Male	10
No-smoker	Normal	26-35	Male	0
No-smoker	Overweight	26-35	Male	5
No-smoker	Underweight	36-45	Male	1
No-smoker	Normal	36-45	Male	12
No-smoker	Overweight	36-45	Male	3
No-smoker	Underweight	46-55	Male	0
No-smoker	Normal	46-55	Male	5
No-smoker	Overweight	46-55	Male	3
No-smoker	Underweight	56-65	Male	0
No-smoker	Normal	56-65	Male	2
No-smoker	Overweight	56-65	Male	0
No-smoker	Underweight	66+	Male	2
No-smoker	Normal	66+	Male	3
No-smoker	Overweight	66+	Male	5
Smoker	Underweight	19-25	Female	22
Smoker	Normal	19-25	Female	14
Smoker	Overweight	19-25	Female	18
Smoker	Underweight	26-35	Female	2
Smoker	Normal	26-35	Female	11
Smoker	Overweight	26-35	Female	8
Smoker	Underweight	36-45	Female	15
Smoker	Normal	36-45	Female	7
Smoker	Overweight	36-45	Female	6
Smoker	Underweight	46-55	Female	9
Smoker	Normal	46-55	Female	0
Smoker	Overweight	46-55	Female	4
Smoker	Underweight	56-65	Female	6
Smoker	Normal	56-65	Female	3
Smoker	Overweight	56-65	Female	5
Smoker	Underweight	66+	Female	7
Smoker	Normal	66+	Female	1
Smoker	Overweight	66+	Female	9
No-smoker	Underweight	19-25	Female	0
No-smoker	Normal	19-25	Female	1
No-smoker	Overweight	19-25	Female	8
No-smoker	Underweight	26-35	Female	4
No-smoker	Normal	26-35	Female	5
No-smoker	Overweight	26-35	Female	9
No-smoker	Underweight	36-45	Female	0
No-smoker	Normal	36-45	Female	6
No-smoker	Overweight	36-45	Female	4
No-smoker	Underweight	46-55	Female	0
No-smoker	Normal	46-55	Female	9
No-smoker	Overweight	46-55	Female	2
No-smoker	Underweight	56-65	Female	1
No-smoker	Normal	56-65	Female	8
No-smoker	Overweight	56-65	Female	2
No-smoker	Underweight	66+	Female	4
No-smoker	Normal	66+	Female	4
No-smoker	Overweight	66+	Female	0
